# Supplementary material for: L-Serine-Modified Poly-L-Lysine as a Biodegradable Kidney-Targeted Drug Carrier for the Efficient Radionuclide Therapy of Renal Cell Carcinoma
Source: Pharmaceutics. 2022 Sep 14;14(9):1946. doi: 10.3390/pharmaceutics14091946 (PMC9503061; doi:10.3390/pharmaceutics14091946)
Supplement: Supplementary file 1 [file pharmaceutics-14-01946-s001.zip]

Archive with 1 entries (1 files):
- pharmaceutics-1865689-supplementary.pdf
